# Supplementary material for: Transcriptome profiling provides insights into dormancy release during cold storage of Lilium pumilum
Source: BMC Genomics. 2018 Mar 14;19:196. doi: 10.1186/s12864-018-4536-x (PMC6389108; doi:10.1186/s12864-018-4536-x)
Supplement: Supplementary file 1 — The unigene length distribution. (XLSX 9 kb) [file 12864_2018_4536_MOESM1_ESM.xlsx]

## Sheet: Sheet1
Additional file 2: The unigene length distribution.
Length Range	Contig	Transcript	Unigene
200-300	3,806,059(97.5%)*	0(0%)	0(0%)
300-500	44,582(1.14%)	56,778(30.00%)	35,789(44.63%)
500-1000	29,276(0.75%)	58,455(30.88%)	23,683(29.53%)
1000-2000	15,107(0.39%)	48,958(25.87%)	13,762(17.16%)
2000+	6,797(0.17%)	25,080(13.25%)	6,959(8.68%)
Total Number	3901821	189271	80193
Total Length	290025871	207837852	70201493
N50 Length	77	1540	1228
Mean Length	74.33	1098.1	875.41
