# Supplementary material for: Transcriptome profiling provides insights into dormancy release during cold storage of Lilium pumilum
Source: BMC Genomics. 2018 Mar 14;19:196. doi: 10.1186/s12864-018-4536-x (PMC6389108; doi:10.1186/s12864-018-4536-x)
Supplement: Supplementary file 2 — Statistics for de novo assembly of transcriptome. (XLSX 9 kb) [file 12864_2018_4536_MOESM2_ESM.xlsx]

## Sheet: Sheet1
Additional file 3: Statistics for de novo assembly of transcriptome.
Annotated databases	Unigene	≥300nt	≥1000nt
COG	7736	7736	5479
GO	15161	15161	8431
KEGG	5281	5281	3305
KOG	16976	16976	9270
Pfam	16578	16578	11057
Swiss-Prot	20478	20478	11500
nr	29364	29364	14640
All	29811	29811	14719
