# Supplementary material for: Transcriptome profiling provides insights into dormancy release during cold storage of Lilium pumilum
Source: BMC Genomics. 2018 Mar 14;19:196. doi: 10.1186/s12864-018-4536-x (PMC6389108; doi:10.1186/s12864-018-4536-x)
Supplement: Supplementary file 3 — GO enrichment analysis of DEGs. (XLS 33 kb) [file 12864_2018_4536_MOESM3_ESM.xls]

## Sheet: T02_T03_vs_T04_T05_T06.GO_enric
Additional file 4: GO enrichment analysis of DEGs.
S1 vs S2 stage
#GO_classify	All Unigene	DEG Unigene
cellular component
extracellular region	330	29
cell	7302	193
nucleoid	9	0
membrane	3395	99
virion	1	0
cell junction	273	7
extracellular matrix	7	1
membrane-enclosed lumen	152	0
macromolecular complex	1368	15
organelle	6071	151
extracellular matrix part	5	1
extracellular region part	8	0
organelle part	1969	37
virion part	1	0
membrane part	1380	44
cell part	7365	195
molecular function
protein binding transcription factor activity	22	0
nucleic acid binding transcription factor activity	147	1
catalytic activity	7003	262
receptor activity	52	1
guanyl-nucleotide exchange factor activity	17	0
structural molecule activity	339	6
transporter activity	823	32
binding	7738	210
electron carrier activity	184	11
antioxidant activity	93	12
metallochaperone activity	3	0
enzyme regulator activity	90	5
protein tag	1	0
translation regulator activity	1	0
nutrient reservoir activity	14	0
molecular transducer activity	113	1
biological process
reproduction	207	2
cell killing	2	1
immune system process	174	3
metabolic process	9047	286
cellular process	7785	195
reproductive process	659	15
biological adhesion	33	1
signaling	495	10
multicellular organismal process	1007	22
developmental process	1336	37
growth	258	11
locomotion	6	0
single-organism process	5775	191
biological phase	26	0
rhythmic process	26	1
response to stimulus	2616	95
localization	1853	48
multi-organism process	444	25
biological regulation	2224	46
cellular component organization or biogenesis	1583	35
S1 vs S3 stage
#GO_classify	All Unigene	DEG Unigene
cellular component
extracellular region	330	12
cell	7302	69
nucleoid	9	0
membrane	3395	30
virion	1	0
cell junction	273	1
extracellular matrix	7	0
membrane-enclosed lumen	152	0
macromolecular complex	1368	0
organelle	6071	58
extracellular matrix part	5	0
extracellular region part	8	1
organelle part	1969	15
virion part	1	0
membrane part	1380	7
cell part	7365	69
molecular function
protein binding transcription factor activity	22	0
nucleic acid binding transcription factor activity	147	0
catalytic activity	7003	98
receptor activity	52	0
guanyl-nucleotide exchange factor activity	17	0
structural molecule activity	339	0
transporter activity	823	9
binding	7738	50
electron carrier activity	184	7
antioxidant activity	93	4
metallochaperone activity	3	0
enzyme regulator activity	90	1
protein tag	1	0
translation regulator activity	1	0
nutrient reservoir activity	14	0
molecular transducer activity	113	0
biological process
reproduction	207	0
cell killing	2	1
immune system process	174	1
metabolic process	9047	100
cellular process	7785	64
reproductive process	659	3
biological adhesion	33	0
signaling	495	3
multicellular organismal process	1007	5
developmental process	1336	5
growth	258	0
locomotion	6	0
single-organism process	5775	69
biological phase	26	0
rhythmic process	26	3
response to stimulus	2616	35
localization	1853	13
multi-organism process	444	8
biological regulation	2224	15
cellular component organization or biogenesis	1583	8
S1 vs S4 stage
#GO_classify	All Unigene	DEG Unigene
cellular component
extracellular region	330	27
cell	7302	291
nucleoid	9	1
membrane	3395	143
virion	1	0
cell junction	273	8
extracellular matrix	7	1
membrane-enclosed lumen	152	2
macromolecular complex	1368	15
organelle	6071	235
extracellular matrix part	5	1
extracellular region part	8	0
organelle part	1969	62
virion part	1	0
membrane part	1380	59
cell part	7365	293
molecular function
protein binding transcription factor activity	22	1
nucleic acid binding transcription factor activity	147	9
catalytic activity	7003	388
receptor activity	52	0
guanyl-nucleotide exchange factor activity	17	1
structural molecule activity	339	2
transporter activity	823	44
binding	7738	303
electron carrier activity	184	14
antioxidant activity	93	15
metallochaperone activity	3	0
enzyme regulator activity	90	2
protein tag	1	0
translation regulator activity	1	0
nutrient reservoir activity	14	0
molecular transducer activity	113	1
biological process
reproduction	207	5
cell killing	2	1
immune system process	174	8
metabolic process	9047	427
cellular process	7785	314
reproductive process	659	20
biological adhesion	33	4
signaling	495	26
multicellular organismal process	1007	38
developmental process	1336	51
growth	258	13
locomotion	6	1
single-organism process	5775	305
biological phase	26	2
rhythmic process	26	4
response to stimulus	2616	184
localization	1853	81
multi-organism process	444	41
biological regulation	2224	91
cellular component organization or biogenesis	1583	51
