# Supplementary material for: Transcriptome profiling provides insights into dormancy release during cold storage of Lilium pumilum
Source: BMC Genomics. 2018 Mar 14;19:196. doi: 10.1186/s12864-018-4536-x (PMC6389108; doi:10.1186/s12864-018-4536-x)
Supplement: Supplementary file 4 — DEGs involved in KEGG pathways. (XLS 72 kb) [file 12864_2018_4536_MOESM4_ESM.xls]

## Sheet: T02_T03_vs_T04_T05_T06.KEGG
Additional file 5: DEGs involved in KEGG pathways.
S1 vs S2 stage
#KEGG_n	103	KEGG_N	3593
#Pathway	ko_ID	Unigene	gene	Unigene_all	gene_all
Glycine, serine and threonine metabolism	ko00260	2	45	103	3593	c106630.graph_c0;c109506.graph_c0	K00058+K00831
Pantothenate and CoA biosynthesis	ko00770	1	21	103	3593	c103867.graph_c0	K01918
Diterpenoid biosynthesis	ko00904	4	27	103	3593	c108325.graph_c0;c112115.graph_c0;c112164.graph_c0;c92663.graph_c0	K04125+K04125+K04120+K04125
Glutathione metabolism	ko00480	1	62	103	3593	c108127.graph_c0	K01581
Peroxisome	ko04146	1	72	103	3593	c110600.graph_c0	K01897
Glycerolipid metabolism	ko00561	4	46	103	3593	c107776.graph_c0;c112557.graph_c0;c86461.graph_c0;c92891.graph_c0	K13508+K09480+K13508+K00864
Arginine and proline metabolism	ko00330	3	63	103	3593	c108127.graph_c0;c110130.graph_c0;c110456.graph_c0	K01581+K01583+K01611
Phenylalanine, tyrosine and tryptophan biosynthesis	ko00400	3	27	103	3593	c100197.graph_c0;c105701.graph_c1;c109015.graph_c0	K01626+K01626+K13832
Glyoxylate and dicarboxylate metabolism	ko00630	1	31	103	3593	c111873.graph_c0	K01638
mRNA surveillance pathway	ko03015	2	139	103	3593	c105376.graph_c0;c113423.graph_c0	K03265+K12812
Fatty acid metabolism	ko00071	1	40	103	3593	c110600.graph_c0	K01897
Ascorbate and aldarate metabolism	ko00053	1	34	103	3593	c100411.graph_c0	K00012
Tyrosine metabolism	ko00350	1	31	103	3593	c109552.graph_c0	K00422
Amino sugar and nucleotide sugar metabolism	ko00520	9	94	103	3593	c100411.graph_c0;c102267.graph_c0;c103300.graph_c0;c108884.graph_c0;c110397.graph_c0;c111729.graph_c0;c111737.graph_c0;c114568.graph_c0;c97193.graph_c0	K00012+K01835+K00849+K01810+K01809+K00847+K08679+K01809+K12448
Glycerophospholipid metabolism	ko00564	2	79	103	3593	c107776.graph_c0;c86461.graph_c0	K13508+K13508
Oxidative phosphorylation	ko00190	1	165	103	3593	c110076.graph_c0	K03942
Protein export	ko03060	1	52	103	3593	c107550.graph_c0	K03217
Pyruvate metabolism	ko00620	3	89	103	3593	c108525.graph_c0;c110227.graph_c0;c111873.graph_c0	K01595+K00162+K01638
Citrate cycle (TCA cycle)	ko00020	1	61	103	3593	c110227.graph_c0	K00162
Stilbenoid, diarylheptanoid and gingerol biosynthesis	ko00945	6	9	103	3593	c102459.graph_c0;c104950.graph_c0;c105279.graph_c0;c108290.graph_c0;c109292.graph_c0;c109292.graph_c1	K00487+K13065+K00487+K00588+K00487+K00487
alpha-Linolenic acid metabolism	ko00592	3	20	103	3593	c104997.graph_c0;c108532.graph_c0;c74584.graph_c0	K01723+K10528+K00454
Other glycan degradation	ko00511	1	13	103	3593	c113673.graph_c0	K12311
Spliceosome	ko03040	1	200	103	3593	c113423.graph_c0	K12812
Nitrogen metabolism	ko00910	4	33	103	3593	c111455.graph_c0;c113221.graph_c0;c72607.graph_c0;c99129.graph_c0	K10775+K10775+K10775+K10775
Galactose metabolism	ko00052	3	41	103	3593	c100916.graph_c0;c102267.graph_c0;c103300.graph_c0	K01193+K01835+K00849
Linoleic acid metabolism	ko00591	1	2	103	3593	c74584.graph_c0	K00454
Cysteine and methionine metabolism	ko00270	6	79	103	3593	c107934.graph_c0;c110456.graph_c0;c80305.graph_c0;c90028.graph_c0;c96255.graph_c0;c97695.graph_c0	K00789+K01611+K00789+K00549+K00549+K05933
Flavonoid biosynthesis	ko00941	6	26	103	3593	c102459.graph_c0;c104950.graph_c0;c105279.graph_c0;c108290.graph_c0;c109292.graph_c0;c109292.graph_c1	K00487+K13065+K00487+K00588+K00487+K00487
Steroid biosynthesis	ko00100	2	27	103	3593	c108883.graph_c0;c95577.graph_c0	K09828+K00222
Butanoate metabolism	ko00650	1	27	103	3593	c110227.graph_c0	K00162
RNA transport	ko03013	1	192	103	3593	c113423.graph_c0	K12812
Carotenoid biosynthesis	ko00906	1	31	103	3593	c111067.graph_c0	K09840
Phagosome	ko04145	2	79	103	3593	c24342.graph_c0;c84613.graph_c0	K07375+K07375
Glycolysis / Gluconeogenesis	ko00010	4	121	103	3593	c102267.graph_c0;c105971.graph_c0;c108884.graph_c0;c110227.graph_c0	K01835+K01689+K01810+K00162
Plant hormone signal transduction	ko04075	4	163	103	3593	c108774.graph_c0;c109259.graph_c0;c84526.graph_c0;c85848.graph_c0	K13464+K14509+K14487+K13464
Pentose and glucuronate interconversions	ko00040	3	34	103	3593	c100143.graph_c0;c100411.graph_c0;c110444.graph_c0	K01728+K00012+K01051
beta-Alanine metabolism	ko00410	1	25	103	3593	c103867.graph_c0	K01918
Isoquinoline alkaloid biosynthesis	ko00950	1	11	103	3593	c109552.graph_c0	K00422
Phosphatidylinositol signaling system	ko04070	1	39	103	3593	c85672.graph_c0	K00913
Phenylalanine metabolism	ko00360	21	61	103	3593	c100055.graph_c0;c100903.graph_c0;c102459.graph_c0;c103928.graph_c0;c105279.graph_c0;c107634.graph_c0;c108290.graph_c0;c108945.graph_c0;c109079.graph_c0;c109292.graph_c0;c109292.graph_c1;c109752.graph_c0;c110641.graph_c0;c111455.graph_c0;c113221.graph_c0;c72607.graph_c0;c87949.graph_c0;c90053.graph_c0;c95393.graph_c0;c99129.graph_c0;c99934.graph_c0	K00430+K00430+K00487+K00430+K00487+K00430+K00588+K00430+K00430+K00487+K00487+K00430+K00430+K10775+K10775+K10775+K00430+K00430+K00430+K10775+K01904
Protein processing in endoplasmic reticulum	ko04141	1	178	103	3593	c92098.graph_c0	K04079
One carbon pool by folate	ko00670	1	18	103	3593	c104573.graph_c0	K00297
Plant-pathogen interaction	ko04626	8	100	103	3593	c101259.graph_c0;c103328.graph_c0;c106145.graph_c0;c108774.graph_c0;c112997.graph_c0;c85848.graph_c0;c92098.graph_c0;c92891.graph_c0	K13456+K13448+K13448+K13464+K13447+K13464+K04079+K00864
Purine metabolism	ko00230	2	156	103	3593	c102267.graph_c0;c95329.graph_c0	K01835+K00860
Selenocompound metabolism	ko00450	2	26	103	3593	c90028.graph_c0;c96255.graph_c0	K00549+K00549
Zeatin biosynthesis	ko00908	1	14	103	3593	c98771.graph_c0	K10717
Fructose and mannose metabolism	ko00051	3	46	103	3593	c110397.graph_c0;c111729.graph_c0;c114568.graph_c0	K01809+K00847+K01809
Porphyrin and chlorophyll metabolism	ko00860	1	38	103	3593	c101525.graph_c0	K00231
Ribosome biogenesis in eukaryotes	ko03008	3	208	103	3593	c100346.graph_c0;c112637.graph_c0;c114520.graph_c0	K14559+K12619+K12619
Circadian rhythm - plant	ko04712	1	23	103	3593	c110016.graph_c0	K12124
RNA degradation	ko03018	3	201	103	3593	c105971.graph_c0;c112637.graph_c0;c114520.graph_c0	K01689+K12619+K12619
Carbon fixation in photosynthetic organisms	ko00710	2	81	103	3593	c108525.graph_c0;c95301.graph_c0	K01595+K01807
Pentose phosphate pathway	ko00030	3	38	103	3593	c102267.graph_c0;c108884.graph_c0;c95301.graph_c0	K01835+K01810+K01807
Vitamin B6 metabolism	ko00750	1	10	103	3593	c109506.graph_c0	K00831
Starch and sucrose metabolism	ko00500	13	134	103	3593	c100411.graph_c0;c100857.graph_c0;c100916.graph_c0;c102267.graph_c0;c103718.graph_c0;c108884.graph_c0;c110444.graph_c0;c111729.graph_c0;c111737.graph_c0;c112488.graph_c0;c112740.graph_c0;c82770.graph_c0;c99987.graph_c0	K00012+K00700+K01193+K01835+K00705+K01810+K01051+K00847+K08679+K00705+K05350+K05349+K01179
Brassinosteroid biosynthesis	ko00905	1	11	103	3593	c101837.graph_c0	K09587
Phenylpropanoid biosynthesis	ko00940	24	71	103	3593	c100055.graph_c0;c100903.graph_c0;c102459.graph_c0;c103928.graph_c0;c104950.graph_c0;c105279.graph_c0;c107634.graph_c0;c108290.graph_c0;c108945.graph_c0;c109079.graph_c0;c109292.graph_c0;c109292.graph_c1;c109752.graph_c0;c110641.graph_c0;c111455.graph_c0;c112740.graph_c0;c113221.graph_c0;c72607.graph_c0;c82770.graph_c0;c87949.graph_c0;c90053.graph_c0;c95393.graph_c0;c99129.graph_c0;c99934.graph_c0	K00430+K00430+K00487+K00430+K13065+K00487+K00430+K00588+K00430+K00430+K00487+K00487+K00430+K00430+K10775+K05350+K10775+K10775+K05349+K00430+K00430+K00430+K10775+K01904
Inositol phosphate metabolism	ko00562	1	41	103	3593	c85672.graph_c0	K00913
Sulfur metabolism	ko00920	1	26	103	3593	c95329.graph_c0	K00860
Nucleotide excision repair	ko03420	1	65	103	3593	c103440.graph_c0	K10846
Cyanoamino acid metabolism	ko00460	2	27	103	3593	c112740.graph_c0;c82770.graph_c0	K05350+K05349
Flavone and flavonol biosynthesis	ko00944	1	5	103	3593	c107191.graph_c0	K05279
Ubiquinone and other terpenoid-quinone biosynthesis	ko00130	1	22	103	3593	c99934.graph_c0	K01904
Valine, leucine and isoleucine biosynthesis	ko00290	1	40	103	3593	c110227.graph_c0	K00162
S1 vs S3 stage
#KEGG_n	46	KEGG_N	3593
#Pathway	ko_ID	Unigene	gene	Unigene_all	gene_all
Ubiquinone and other terpenoid-quinone biosynthesis	ko00130	1	22	46	3593	c107596.graph_c0	K09834
Galactose metabolism	ko00052	2	41	46	3593	c100916.graph_c0;c102267.graph_c0	K01193+K01835
RNA polymerase	ko03020	1	52	46	3593	c113753.graph_c0	K03043
Phenylalanine metabolism	ko00360	6	61	46	3593	c100055.graph_c0;c100903.graph_c0;c105279.graph_c0;c109752.graph_c0;c110641.graph_c0;c90053.graph_c0	K00430+K00430+K00487+K00430+K00430+K00430
Citrate cycle (TCA cycle)	ko00020	1	61	46	3593	c110805.graph_c0	K00164
Starch and sucrose metabolism	ko00500	8	134	46	3593	c100916.graph_c0;c102267.graph_c0;c103718.graph_c0;c108884.graph_c0;c112488.graph_c0;c112740.graph_c0;c93866.graph_c0;c94446.graph_c0	K01193+K01835+K00705+K01810+K00705+K05350+K00695+K00695
Pyrimidine metabolism	ko00240	1	123	46	3593	c113753.graph_c0	K03043
Zeatin biosynthesis	ko00908	1	14	46	3593	c96140.graph_c0	K13495
beta-Alanine metabolism	ko00410	1	25	46	3593	c103867.graph_c0	K01918
Glycerolipid metabolism	ko00561	2	46	46	3593	c86461.graph_c0;c92891.graph_c0	K13508+K00864
Glycolysis / Gluconeogenesis	ko00010	4	121	46	3593	c102267.graph_c0;c108884.graph_c0;c76005.graph_c0;c95298.graph_c0	K01835+K01810+K01834+K00927
Plant-pathogen interaction	ko04626	2	100	46	3593	c113844.graph_c0;c92891.graph_c0	K13464+K00864
Amino sugar and nucleotide sugar metabolism	ko00520	3	94	46	3593	c102267.graph_c0;c108884.graph_c0;c110397.graph_c0	K01835+K01810+K01809
Ether lipid metabolism	ko00565	1	38	46	3593	c98235.graph_c0	K01047
mRNA surveillance pathway	ko03015	1	139	46	3593	c96019.graph_c0	K03456
Carotenoid biosynthesis	ko00906	2	31	46	3593	c107602.graph_c0;c109657.graph_c0	K09843+K09843
Cysteine and methionine metabolism	ko00270	2	79	46	3593	c109974.graph_c0;c97695.graph_c0	K00547+K05933
Lysine degradation	ko00310	1	15	46	3593	c110805.graph_c0	K00164
Tyrosine metabolism	ko00350	1	31	46	3593	c102585.graph_c0	K00422
Other glycan degradation	ko00511	1	13	46	3593	c113673.graph_c0	K12311
Flavonoid biosynthesis	ko00941	1	26	46	3593	c105279.graph_c0	K00487
Glycerophospholipid metabolism	ko00564	2	79	46	3593	c86461.graph_c0;c98235.graph_c0	K13508+K01047
Phenylalanine, tyrosine and tryptophan biosynthesis	ko00400	1	27	46	3593	c100197.graph_c0	K01626
Porphyrin and chlorophyll metabolism	ko00860	1	38	46	3593	c101525.graph_c0	K00231
Glyoxylate and dicarboxylate metabolism	ko00630	1	31	46	3593	c111873.graph_c0	K01638
Ribosome biogenesis in eukaryotes	ko03008	1	208	46	3593	c114551.graph_c0	K12619
Plant hormone signal transduction	ko04075	4	163	46	3593	c100865.graph_c0;c113844.graph_c0;c94224.graph_c0;c99412.graph_c0	K14496+K13464+K14497+K14497
alpha-Linolenic acid metabolism	ko00592	3	20	46	3593	c104997.graph_c0;c111940.graph_c1;c98235.graph_c0	K01723+K10526+K01047
RNA degradation	ko03018	1	201	46	3593	c114551.graph_c0	K12619
Stilbenoid, diarylheptanoid and gingerol biosynthesis	ko00945	1	9	46	3593	c105279.graph_c0	K00487
Pentose phosphate pathway	ko00030	4	38	46	3593	c102267.graph_c0;c102778.graph_c0;c108884.graph_c0;c95301.graph_c0	K01835+K01057+K01810+K01807
Arginine and proline metabolism	ko00330	1	63	46	3593	c110130.graph_c0	K01583
Pantothenate and CoA biosynthesis	ko00770	1	21	46	3593	c103867.graph_c0	K01918
Tryptophan metabolism	ko00380	1	25	46	3593	c110805.graph_c0	K00164
Cyanoamino acid metabolism	ko00460	1	27	46	3593	c112740.graph_c0	K05350
Carbon fixation in photosynthetic organisms	ko00710	2	81	46	3593	c95298.graph_c0;c95301.graph_c0	K00927+K01807
Sulfur metabolism	ko00920	1	26	46	3593	c100418.graph_c0	K00860
Arachidonic acid metabolism	ko00590	1	11	46	3593	c98235.graph_c0	K01047
Phenylpropanoid biosynthesis	ko00940	7	71	46	3593	c100055.graph_c0;c100903.graph_c0;c105279.graph_c0;c109752.graph_c0;c110641.graph_c0;c112740.graph_c0;c90053.graph_c0	K00430+K00430+K00487+K00430+K00430+K05350+K00430
Isoquinoline alkaloid biosynthesis	ko00950	1	11	46	3593	c102585.graph_c0	K00422
Pyruvate metabolism	ko00620	1	89	46	3593	c111873.graph_c0	K01638
Purine metabolism	ko00230	3	156	46	3593	c100418.graph_c0;c102267.graph_c0;c113753.graph_c0	K00860+K01835+K03043
Fructose and mannose metabolism	ko00051	1	46	46	3593	c110397.graph_c0	K01809
S1 vs S4 stage
#KEGG_n	185	KEGG_N	3593
#Pathway	ko_ID	Unigene	gene	Unigene_all	gene_all
Oxidative phosphorylation	ko00190	8	165	185	3593	c101665.graph_c0;c110076.graph_c0;c112497.graph_c0;c84198.graph_c0;c86774.graph_c0;c93413.graph_c0;c96750.graph_c0;c96750.graph_c1	K01535+K03942+K03885+K02138+K01535+K00416+K03885+K03885
Valine, leucine and isoleucine degradation	ko00280	1	43	185	3593	c108025.graph_c0	K00249
Phenylalanine metabolism	ko00360	24	61	185	3593	c100055.graph_c0;c100903.graph_c0;c102459.graph_c0;c105279.graph_c0;c106182.graph_c0;c108290.graph_c0;c108945.graph_c0;c109079.graph_c0;c109292.graph_c0;c109292.graph_c1;c109752.graph_c0;c110641.graph_c0;c111455.graph_c0;c113221.graph_c0;c114143.graph_c0;c72607.graph_c0;c87949.graph_c0;c90053.graph_c0;c95245.graph_c0;c95393.graph_c0;c97883.graph_c0;c99129.graph_c0;c99129.graph_c1;c99934.graph_c0	K00430+K00430+K00487+K00487+K00487+K00588+K00430+K00430+K00487+K00487+K00430+K00430+K10775+K10775+K01904+K10775+K00430+K00430+K01904+K00430+K10775+K10775+K10775+K01904
Isoquinoline alkaloid biosynthesis	ko00950	2	11	185	3593	c102585.graph_c0;c85126.graph_c0	K00422+K00422
RNA transport	ko03013	2	192	185	3593	c105390.graph_c0;c82408.graph_c0	K12878+K03250
Galactose metabolism	ko00052	5	41	185	3593	c100916.graph_c0;c101812.graph_c0;c102267.graph_c0;c106083.graph_c0;c97761.graph_c0	K01193+K00850+K01835+K00963+K00850
Glycerolipid metabolism	ko00561	3	46	185	3593	c86461.graph_c0;c92891.graph_c0;c99853.graph_c0	K13508+K00864+K13508
Plant hormone signal transduction	ko04075	22	163	185	3593	c100474.graph_c0;c100865.graph_c0;c103418.graph_c0;c105423.graph_c0;c105820.graph_c0;c106962.graph_c0;c108501.graph_c0;c108774.graph_c0;c109156.graph_c1;c111456.graph_c0;c112935.graph_c0;c113844.graph_c0;c114432.graph_c0;c84526.graph_c0;c85848.graph_c0;c92867.graph_c0;c93776.graph_c0;c94224.graph_c0;c94513.graph_c0;c94728.graph_c0;c97989.graph_c0;c98153.graph_c0	K13464+K14496+K13464+K14500+K14488+K13464+K14431+K13464+K13464+K14487+K14497+K13464+K14486+K14487+K13464+K13422+K14516+K14497+K14498+K14488+K14488+K14488
Ubiquitin mediated proteolysis	ko04120	1	105	185	3593	c106995.graph_c0	K10144
Natural killer cell mediated cytotoxicity	ko04650	1	15	185	3593	c99906.graph_c0	K04371
Steroid biosynthesis	ko00100	2	27	185	3593	c100247.graph_c0;c95577.graph_c0	K09832+K00222
Glycolysis / Gluconeogenesis	ko00010	6	121	185	3593	c101812.graph_c0;c102267.graph_c0;c108884.graph_c0;c110856.graph_c0;c76005.graph_c0;c97761.graph_c0	K00850+K01835+K01810+K00134+K01834+K00850
Spliceosome	ko03040	5	200	185	3593	c105390.graph_c0;c107263.graph_c0;c113072.graph_c0;c113087.graph_c0;c81134.graph_c0	K12878+K03283+K03283+K12811+K03283
Phenylpropanoid biosynthesis	ko00940	26	71	185	3593	c100055.graph_c0;c100903.graph_c0;c102459.graph_c0;c104950.graph_c0;c105279.graph_c0;c106182.graph_c0;c108290.graph_c0;c108945.graph_c0;c109079.graph_c0;c109292.graph_c0;c109292.graph_c1;c109752.graph_c0;c110641.graph_c0;c111455.graph_c0;c112740.graph_c0;c113221.graph_c0;c114143.graph_c0;c72607.graph_c0;c87949.graph_c0;c90053.graph_c0;c95245.graph_c0;c95393.graph_c0;c97883.graph_c0;c99129.graph_c…	K00430+K00430+K00487+K13065+K00487+K00487+K00588+K00430+K00430+K00487+K00487+K00430+K00430+K10775+K05350+K10775+K01904+K10775+K00430+K00430+K01904+K00430+K10775+K10775+K10775+K01904
Flavone and flavonol biosynthesis	ko00944	1	5	185	3593	c107191.graph_c0	K05279
Folate biosynthesis	ko00790	1	10	185	3593	c107055.graph_c2	K13950
Nicotinate and nicotinamide metabolism	ko00760	1	11	185	3593	c109642.graph_c0	K03517
Sulfur metabolism	ko00920	4	26	185	3593	c100418.graph_c0;c107162.graph_c0;c113526.graph_c0;c96602.graph_c0	K00860+K00640+K01738+K00640
Propanoate metabolism	ko00640	2	30	185	3593	c100995.graph_c0;c108025.graph_c0	K02160+K00249
Fructose and mannose metabolism	ko00051	3	46	185	3593	c101812.graph_c0;c110397.graph_c0;c97761.graph_c0	K00850+K01809+K00850
Pyruvate metabolism	ko00620	3	89	185	3593	c100995.graph_c0;c102533.graph_c0;c111873.graph_c0	K02160+K00102+K01638
Arginine and proline metabolism	ko00330	5	63	185	3593	c101929.graph_c0;c102876.graph_c0;c108127.graph_c0;c110130.graph_c0;c98253.graph_c0	K01611+K00261+K01581+K01583+K00930
Glycerophospholipid metabolism	ko00564	2	79	185	3593	c86461.graph_c0;c99853.graph_c0	K13508+K13508
Zeatin biosynthesis	ko00908	2	14	185	3593	c88048.graph_c0;c96842.graph_c0	K13495+K13495
Peroxisome	ko04146	1	72	185	3593	c104193.graph_c1	K03781
alpha-Linolenic acid metabolism	ko00592	7	20	185	3593	c104997.graph_c0;c108015.graph_c0;c108532.graph_c0;c111859.graph_c0;c111940.graph_c0;c111940.graph_c1;c74584.graph_c0	K01723+K10525+K10528+K10527+K10526+K10526+K00454
Carotenoid biosynthesis	ko00906	4	31	185	3593	c103568.graph_c0;c104891.graph_c0;c105424.graph_c0;c111067.graph_c0	K06443+K09840+K06444+K09840
Other glycan degradation	ko00511	1	13	185	3593	c113673.graph_c0	K12311
Pentose phosphate pathway	ko00030	5	38	185	3593	c101812.graph_c0;c102267.graph_c0;c108884.graph_c0;c95301.graph_c0;c97761.graph_c0	K00850+K01835+K01810+K01807+K00850
One carbon pool by folate	ko00670	4	18	185	3593	c102115.graph_c0;c102115.graph_c1;c104573.graph_c0;c112489.graph_c0	K00600+K00600+K00297+K00600
Alanine, aspartate and glutamate metabolism	ko00250	3	38	185	3593	c102876.graph_c0;c104668.graph_c0;c107801.graph_c0	K00261+K00264+K00814
Nitrogen metabolism	ko00910	9	33	185	3593	c102876.graph_c0;c104668.graph_c0;c111455.graph_c0;c113221.graph_c0;c72607.graph_c0;c92916.graph_c0;c97883.graph_c0;c99129.graph_c0;c99129.graph_c1	K00261+K00264+K10775+K10775+K10775+K01725+K10775+K10775+K10775
Phagosome	ko04145	1	79	185	3593	c84613.graph_c0	K07375
DNA replication	ko03030	1	53	185	3593	c113257.graph_c0	K02335
Flavonoid biosynthesis	ko00941	7	26	185	3593	c102459.graph_c0;c104950.graph_c0;c105279.graph_c0;c106182.graph_c0;c108290.graph_c0;c109292.graph_c0;c109292.graph_c1	K00487+K13065+K00487+K00487+K00588+K00487+K00487
Starch and sucrose metabolism	ko00500	11	134	185	3593	c100411.graph_c0;c100916.graph_c0;c102267.graph_c0;c103718.graph_c0;c104895.graph_c0;c106083.graph_c0;c108727.graph_c0;c108884.graph_c0;c112488.graph_c0;c112740.graph_c0;c94446.graph_c0	K00012+K01193+K01835+K00705+K00703+K00963+K00975+K01810+K00705+K05350+K00695
RNA polymerase	ko03020	1	52	185	3593	c87946.graph_c0	K03006
Citrate cycle (TCA cycle)	ko00020	3	61	185	3593	c110805.graph_c0;c86700.graph_c0;c89446.graph_c0	K00164+K01681+K00030
Glyoxylate and dicarboxylate metabolism	ko00630	2	31	185	3593	c111873.graph_c0;c86700.graph_c0	K01638+K01681
Ribosome biogenesis in eukaryotes	ko03008	2	208	185	3593	c110626.graph_c0;c114551.graph_c0	K12619+K12619
Base excision repair	ko03410	1	35	185	3593	c113257.graph_c0	K02335
Phenylalanine, tyrosine and tryptophan biosynthesis	ko00400	3	27	185	3593	c100197.graph_c0;c105701.graph_c1;c109694.graph_c0	K01626+K01626+K01609
Linoleic acid metabolism	ko00591	1	2	185	3593	c74584.graph_c0	K00454
Pentose and glucuronate interconversions	ko00040	3	34	185	3593	c100143.graph_c0;c100411.graph_c0;c106083.graph_c0	K01728+K00012+K00963
Nucleotide excision repair	ko03420	2	65	185	3593	c103440.graph_c0;c113257.graph_c0	K10846+K02335
Pyrimidine metabolism	ko00240	2	123	185	3593	c113257.graph_c0;c87946.graph_c0	K02335+K03006
Ribosome	ko03010	2	212	185	3593	c101877.graph_c0;c90859.graph_c0	K02945+K02951
Carbon fixation in photosynthetic organisms	ko00710	2	81	185	3593	c107801.graph_c0;c95301.graph_c0	K00814+K01807
Selenocompound metabolism	ko00450	3	26	185	3593	c101892.graph_c0;c106893.graph_c0;c90028.graph_c0	K00549+K01761+K00549
Cyanoamino acid metabolism	ko00460	4	27	185	3593	c102115.graph_c0;c102115.graph_c1;c112489.graph_c0;c112740.graph_c0	K00600+K00600+K00600+K05350
mRNA surveillance pathway	ko03015	1	139	185	3593	c96019.graph_c0	K03456
Purine metabolism	ko00230	5	156	185	3593	c100418.graph_c0;c102267.graph_c0;c106002.graph_c0;c113257.graph_c0;c87946.graph_c0	K00860+K01835+K01490+K02335+K03006
Cysteine and methionine metabolism	ko00270	13	79	185	3593	c101892.graph_c0;c101929.graph_c0;c104335.graph_c0;c106893.graph_c0;c107162.graph_c0;c107934.graph_c0;c109974.graph_c0;c113526.graph_c0;c80305.graph_c0;c90028.graph_c0;c92165.graph_c0;c96602.graph_c0;c97695.graph_c0	K00549+K01611+K00558+K01761+K00640+K00789+K00547+K01738+K00789+K00549+K00558+K00640+K05933
Fatty acid biosynthesis	ko00061	1	28	185	3593	c100995.graph_c0	K02160
RNA degradation	ko03018	3	201	185	3593	c110626.graph_c0;c112769.graph_c0;c114551.graph_c0	K12619+K12598+K12619
Tyrosine metabolism	ko00350	2	31	185	3593	c102585.graph_c0;c85126.graph_c0	K00422+K00422
Biosynthesis of unsaturated fatty acids	ko01040	3	26	185	3593	c113283.graph_c0;c113283.graph_c1;c99824.graph_c0	K10257+K10257+K10257
Plant-pathogen interaction	ko04626	19	100	185	3593	c100474.graph_c0;c101754.graph_c1;c102009.graph_c0;c103328.graph_c0;c103418.graph_c0;c106145.graph_c0;c106962.graph_c0;c108774.graph_c0;c109156.graph_c1;c112997.graph_c0;c113844.graph_c0;c114542.graph_c0;c85848.graph_c0;c87451.graph_c0;c92098.graph_c0;c92867.graph_c0;c92891.graph_c0;c92982.graph_c0;c96315.graph_c0	K13464+K13424+K04079+K13448+K13464+K13448+K13464+K13464+K13464+K13447+K13464+K04079+K13464+K13448+K04079+K13422+K00864+K13412+K13412
Phosphatidylinositol signaling system	ko04070	1	39	185	3593	c114364.graph_c0	K00913
Tryptophan metabolism	ko00380	2	25	185	3593	c104193.graph_c1;c110805.graph_c0	K03781+K00164
Diterpenoid biosynthesis	ko00904	5	27	185	3593	c104466.graph_c0;c108325.graph_c0;c112115.graph_c0;c92663.graph_c0;c96386.graph_c0	K04124+K04125+K04125+K04125+K04125
Photosynthesis	ko00195	1	54	185	3593	c83991.graph_c0	K08905
Circadian rhythm - plant	ko04712	1	23	185	3593	c110016.graph_c0	K12124
Inositol phosphate metabolism	ko00562	2	41	185	3593	c114364.graph_c0;c97951.graph_c0	K00913+K00469
Homologous recombination	ko03440	1	44	185	3593	c113257.graph_c0	K02335
Glutathione metabolism	ko00480	4	62	185	3593	c102441.graph_c0;c107100.graph_c0;c108127.graph_c0;c110686.graph_c0	K00799+K00799+K01581+K00799
Ascorbate and aldarate metabolism	ko00053	3	34	185	3593	c100411.graph_c0;c110087.graph_c0;c97951.graph_c0	K00012+K14190+K00469
Ubiquinone and other terpenoid-quinone biosynthesis	ko00130	4	22	185	3593	c107596.graph_c0;c114143.graph_c0;c95245.graph_c0;c99934.graph_c0	K09834+K01904+K01904+K01904
Endocytosis	ko04144	3	104	185	3593	c107263.graph_c0;c113072.graph_c0;c81134.graph_c0	K03283+K03283+K03283
Lysine degradation	ko00310	1	15	185	3593	c110805.graph_c0	K00164
beta-Alanine metabolism	ko00410	1	25	185	3593	c108025.graph_c0	K00249
Fatty acid metabolism	ko00071	1	40	185	3593	c108025.graph_c0	K00249
Protein processing in endoplasmic reticulum	ko04141	8	178	185	3593	c102009.graph_c0;c104291.graph_c0;c105781.graph_c0;c107263.graph_c0;c113072.graph_c0;c114542.graph_c0;c81134.graph_c0;c92098.graph_c0	K04079+K13993+K09580+K03283+K03283+K04079+K03283+K04079
Glycine, serine and threonine metabolism	ko00260	5	45	185	3593	c102115.graph_c0;c102115.graph_c1;c106630.graph_c0;c109506.graph_c0;c112489.graph_c0	K00600+K00600+K00058+K00831+K00600
Amino sugar and nucleotide sugar metabolism	ko00520	6	94	185	3593	c100411.graph_c0;c102267.graph_c0;c106083.graph_c0;c108727.graph_c0;c108884.graph_c0;c110397.graph_c0	K00012+K01835+K00963+K00975+K01810+K01809
Lysine biosynthesis	ko00300	1	13	185	3593	c98253.graph_c0	K00930
Stilbenoid, diarylheptanoid and gingerol biosynthesis	ko00945	7	9	185	3593	c102459.graph_c0;c104950.graph_c0;c105279.graph_c0;c106182.graph_c0;c108290.graph_c0;c109292.graph_c0;c109292.graph_c1	K00487+K13065+K00487+K00487+K00588+K00487+K00487
Vitamin B6 metabolism	ko00750	1	10	185	3593	c109506.graph_c0	K00831
Terpenoid backbone biosynthesis	ko00900	1	41	185	3593	c101981.graph_c0	K01662
Porphyrin and chlorophyll metabolism	ko00860	1	38	185	3593	c101525.graph_c0	K00231
