# Supplementary material for: Transcriptome profiling provides insights into dormancy release during cold storage of Lilium pumilum
Source: BMC Genomics. 2018 Mar 14;19:196. doi: 10.1186/s12864-018-4536-x (PMC6389108; doi:10.1186/s12864-018-4536-x)
Supplement: Supplementary file 5 — The key regulatory pathways involved in dormancy release. (XLSX 15 kb) [file 12864_2018_4536_MOESM5_ESM.xlsx]

## Sheet: Sheet1
Additional file 6: The key regulatory pathways involved in dormancy release.
DEG Unigene	log2FC			Annotation	Unigene Length	Subject_ID	E Value	Identities
	S1-S2	S1-S3	S1-S4
Starch and sucrose metabolism
c111346.graph_c1	-2.36	-2.91	-2.82	Alpha-amylase	3168	>AT5G04360	1e-36	0.78
c113484.graph_c0		3.29	2.7	Alpha-amylase	4665	>AT1G69830	3e-65	0.78
c114414.graph_c0	-1.73		-4.6	Beta-amylase	2121	>AT4G17090	9e-21	0.81
c112113.graph_c0		2.49	2.09	Beta-amylase	1765	>AT1G42470	0.36	0.92
c109615.graph_c0			4.7	Beta-amylase	2917	>AT4G19170	0.61	1
c107868.graph_c0			-3.96	Beta-amylase	1511	>AT3G23920	2e-11	0.8
c83379.graph_c0			1.63	Beta-amylase	488	>AT4G36032	0.39	1
c93866.graph_c0		2.09		Sucrose synthase	636	>AT4G02280	2e-13	0.91
c94446.graph_c0		5.14	5.28	Sucrose synthase	375	>AT1G35740	0.075	1
Energy Metabolism
Glycolysis / Gluconeogenesis
c105971.graph_c0	-2.17			enolase	1942	>AT1G74030	e-100	0.8
c108884.graph_c0	-1.78	-2.02	-2.14	glucose-6-phosphate isomerase	2107	>AT4G25340	1e-13	0.85
c76005.graph_c0		3.95	2.91	2,3-bisphosphoglycerate-independent phosphoglycerate mutase	649	>AT1G09780	2e-34	0.82
c95298.graph_c0		-2.16		Phosphoglycerate kinase	1054	>AT1G79550	2e-20	0.77
c110856.graph_c0			-1.64	glyceraldehyde-3-phosphate dehydrogenase GAPCP2	1893	>AT1G16300	4e-47	0.83
Pentose phosphate pathway
c102267.graph_c0	-2.92	-1.72	-1.7	phosphoglucomutase	2305	>AT5G51820	e-124	0.8
c108884.graph_c0	-1.78	-2.02	-2.14	glucose-6-phosphate isomerase 1	2168	>AT4G24620	e-109	0.79
c95301.graph_c0	2.07		2.77	ribose-5-phosphate isomerase 2	1093	>AT2G01290	7e-23	0.79
c102778.graph_c0		2.88		6-phosphogluconolactonase 4	1169	>AT5G24400	3e-07	0.87
c101812.graph_c0			2.09	ATP-dependent 6-phosphofructokinase 2	1832	>AT5G47810	3e-17	0.82
c97761.graph_c0			1.71	ATP-dependent 6-phosphofructokinase 3	1342	>AT4G29220	5e-12	0.83
Citrate cycle (TCA cycle)
c110227.graph_c0	-1.68			pyruvate dehydrogenase E1	1694	>AT2G34590	2e-45	0.79
c110805.graph_c0		1.81	2.03	2-oxoglutarate dehydrogenase	2352	>AT3G55410	1e-66	0.79
c86700.graph_c0			-2.06	putative aconitate hydratase	1847	>AT2G05710	e-126	0.79
c89446.graph_c0			2.09	Isocitrate dehydrogenase [NAD]	569	>AT2G17130	3e-05	0.86
Plant hormone signal transduction
ABA
c111067.graph_c0	-2.70143		-6.44661	9-cis-epoxycarotenoid dioxygenase (NCED)	2130	>AT4G18350	2e-09	1
c100608.graph_c1			-3.23069	9-cis-epoxycarotenoid dioxygenase (NCED)	1498	>AT5G01270	0.078	1
c104891.graph_c0			-4.73107	9-cis-epoxycarotenoid dioxygenase (NCED)	1945	>AT3G14440	8e-15	0.79
c95288.graph_c0		-2.85583	-3.33528	Carotenoid cleavage dioxygenase 4(CCD)	646	>AT3G63520	2e-06	0.84
c104294.graph_c0			-3.53558	Carotenoid cleavage dioxygenase 4(CCD)	1646	>AT3G63520	1e-16	0.92
c107602.graph_c0		2.8524		Abscisic acid 8&apos;-hydroxylase 2（CYP707A）	1678	>AT5G14950	1.4	1
c109657.graph_c0		2.46969		Abscisic acid 8&apos;-hydroxylase 2（CYP707A）	1945	>AT5G45340	0.0001	0.87
GA
c112115.graph_c0	-2.41334		-3.64069	Gibberellin 2-beta-dioxygenase（GA2ox1）	869	>AT2G34555	0.003	0.91
c108325.graph_c0	-3.35135		-7.82168	Gibberellin 2-beta-dioxygenase（GA2ox1）	956	>AT5G28680	0.78	1
c92663.graph_c0	-4.86615		-5.64123	Gibberellin 2-beta-dioxygenase（GA2ox1）	450	>AT2G34555	0.09	0.88
c96386.graph_c0			-5.70998	Gibberellin 2-beta-dioxygenase（GA2ox1）	754	>AT5G16610	0.15	1
c104466.graph_c0			-6.25681	Gibberellin 3-beta-dioxygenase (GA3ox4)	1074	>AT5G52640	0.87	0.95
Ethylene
c97695.graph_c0			2.18762	ACC oxidase(AC0)	1183	>AT1G12010	5e-18	0.78
JA
c74584.graph_c0	-3.75735		-7.54704	Linoleate 13S-lipoxygenase	383	>AT1G72520	0.0003	0.85
c112398.graph_c0	-1.88162		-1.62716	Linoleate 13S-lipoxygenase	3078	>AT1G67560	5e-11	0.86
c113717.graph_c0	-1.62119		-6.54243	Linoleate 13S-lipoxygenase	2480	>AT1G17420	2e-10	0.84
c81148.graph_c0			-6.53331	Linoleate 13S-lipoxygenase	406	>AT3G20997	0.021	1
c88797.graph_c0			-6.78418	Linoleate 13S-lipoxygenase	409	>AT1G17420	2e-11	0.84
c91000.graph_c0			-6.688	Linoleate 13S-lipoxygenase	393	>AT5G57630	4.8	1
SA
c99129.graph_c0	-2.12956		-4.11072	Phenylalanine ammonia-lyase (PAL)	1022	>AT3G10340	6e-08	0.87
c72607.graph_c0	-6.0956		-5.97989	Phenylalanine ammonia-lyase (PAL)	1023	>AT3G10340	1e-21	0.81
c113221.graph_c0	-1.57414		-3.4277	Phenylalanine ammonia-lyase (PAL)	2535	>AT3G53260	4e-14	0.79
c111455.graph_c0	-3.15094		-8.03509	Phenylalanine ammonia-lyase (PAL)	1511	>AT3G10340	1e-31	0.81
c91738.graph_c0			-3.09613	Phenylalanine ammonia-lyase (PAL)	433	>AT3G53260	4e-07	0.84
c97883.graph_c0			-3.85667	Phenylalanine ammonia-lyase (PAL)	1405	>AT5G04230	9e-20	0.78
c99129.graph_c1			-3.23805	Phenylalanine ammonia-lyase (PAL)	612	>AT3G53260	1e-07	0.86
