# Supplementary material for: Transcriptome profiling provides insights into dormancy release during cold storage of Lilium pumilum
Source: BMC Genomics. 2018 Mar 14;19:196. doi: 10.1186/s12864-018-4536-x (PMC6389108; doi:10.1186/s12864-018-4536-x)
Supplement: Supplementary file 6 — DEGs involved in cell activity during dormancy release. (XLSX 13 kb) [file 12864_2018_4536_MOESM6_ESM.xlsx]

## Sheet: Sheet1
Additional file 7: DEGs involved in cell activity during dormancy release.
DEG Unigene	log2FC			Annotation	Unigene Length	Subject_ID	E Value	Identities
	S1-S2	S1-S3	S1-S4
Antioxidant reaction
c104193.graph_c1			-2.15662	catalase(CAT)	1602	>AT4G35090	e-127	0.79
c108450.graph_c0			-3.74347	alcohol dehydrogenase(ADH)	1064	>AT4G39330	2e-07	0.89
c104229.graph_c0			-3.59566	alcohol dehydrogenase(ADH)	1457	>AT4G37980	5e-09	0.9
c106934.graph_c0			2.45381	alcohol dehydrogenase(ADH)	1742	>AT5G25800	0.006	1
c106678.graph_c0	2.64605	2.58938		stilbene synthase (StSy)	2470	>AT1G04220	2e-16	0.81
c97056.graph_c0			-2.23799	stilbene synthase (StSy)	1350	>AT1G04220	5e-43	0.83
c112866.graph_c0	2.41115		2.07511	stilbene synthase (StSy)	635	>AT1G34060	0.51	1
c99929.graph_c0			-3.16101	stilbene synthase (StSy)	1164	>AT1G01120	1e-43	0.86
c91464.graph_c0			2.96184	stilbene synthase (StSy)	445	>AT2G30560	0.006	1
c111107.graph_c0			1.62158	stilbene synthase (StSy)	2215	>AT5G43760	2e-21	0.79
c79107.graph_c0			-4.04455	stilbene synthase (StSy)	307	>AT2G16575	0.95	1
c90318.graph_c0			-2.26109	stilbene synthase (StSy)	511	>AT4G34510	2e-06	0.94
c103804.graph_c0	2.90526			glutathione S-transferase (GST)	360	>AT5G41210	1e-06	0.83
c107637.graph_c1		5.40967	4.31215	glutathione S-transferase (GST)	1251	>AT3G43800	0.26	0.87
c110686.graph_c0			-1.94845	glutathione S-transferase (GST)	1012	>AT3G43800	0.0002	0.9
c102441.graph_c0			-5.21237	glutathione S-transferase (GST)	817	>AT1G78340	7e-07	0.83
c99892.graph_c0			-4.26355	glutathione S-transferase (GST)	869	>AT3G11380	0.0007	1
c107100.graph_c0			-2.5183	glutathione S-transferase (GST)	910	>AT1G52740	0.012	100%)
c110383.graph_c0			2.45988	glutathione S-transferase (GST)	1541	>AT3G43800	2e-05	0.84
c103878.graph_c0			1.65217	glutathione S-transferase (GST)	1036	>AT1G10370	0.014	0.93
c72939.graph_c0			5.08543	glutathione S-transferase (GST)	573	>AT1G57720	0.002	0.84
DNA methylation
c104335.graph_c0			-1.76968	DNA (cytosine-5)-methyltransferase	3162	>AT1G69770	5e-08	0.93
c92165.graph_c0			-2.92991	DNA (cytosine-5)-methyltransferase	1529	>AT5G38280	0.08	1
cell division and cell growth
c112455.graph_c0			4.12079	cell division (GO:0051301)	1042	>AT1G57700	0.014	0.93
c92820.graph_c0			3.14234	cell growth (GO:0016049)	724	>AT3G51230	0.15	1
c110922.graph_c0			-1.73126	cell growth (GO:0016049)	5662	>AT2G34680	5e-37	0.8
c94742.graph_c0			2.63538	cell growth (GO:0016049)	1062	>AT2G16280	0.014	0.89
c100995.graph_c0			1.78938	cell growth (GO:0016049)	986	>AT5G16390	0.051	0.92
c77281.graph_c0	1.60985		2.44384	cyclin-A	1594	>AT1G44110	6e-06	0.8
c108600.graph_c0	-1.87574			cyclin-D	1792	>AT2G06845	0.024	1
c108097.graph_c0	1.62185			cyclin-D	2761	>AT4G19112	3e-18	0.89
c104987.graph_c0			5.33565	cyclin-D	842	>AT4G16140	0.68	1
