# Supplementary material for: Transcriptome profiling provides insights into dormancy release during cold storage of Lilium pumilum
Source: BMC Genomics. 2018 Mar 14;19:196. doi: 10.1186/s12864-018-4536-x (PMC6389108; doi:10.1186/s12864-018-4536-x)
Supplement: Supplementary file 7 — qRT-PCR primer information. (XLS 24 kb) [file 12864_2018_4536_MOESM7_ESM.xls]

## Sheet: Sheet1
Additional file 1: qRT-PCR primers information
Accession No.	Annotation	Forward primer(5’-3')	Tm	Reverse primer(5’-3')	Tm
c83379.graph_c0	Beta-amylase	GTCAGCCCTTGCCGATCC	60.51	CGCTTTCTTCCTATTCACCCCT	60.09
c76005.graph_c0	2,3-bisphosphoglycerate-independent phosphoglycerate mutase	TCGACTGGCAGTTTAATCCGA	59.45	TGGTTTTGAGGCTCCTAGCG	60.04
c111067.graph_c0	9-cis-epoxycarotenoid dioxygenase (NCED)	GTAGCGGGAGACGGTTTTGA	60.04	GCCTTCTCCTCTTCTACGCC	59.9
c97695.graph_c0	ACC oxidase(AC0)	TAGCTCTCCCAGCCTCTTGA	59.66	AAAACCCTAGAAGACCCCGC	59.67
c89446.graph_c0	Isocitrate dehydrogenase [NAD]	CCTCTACCCCCAATCTCCGA	60.11	CCTGCGCATTGATGGTCTTG	59.9
c112398.graph_c0	Linoleate 13S-lipoxygenase	TGAGCTGTCCTTGCGTGAAT	59.96	TCGATGAAGCCGTCAAACCA	59.97
c95301.graph_c0	ribose-5-phosphate isomerase 2	ACGGAATAACCTCAACCGGC	60.39	CGACGAGGTAGACCCTTTCC	59.54
c103804.graph_c0	glutathione S-transferase (GST)	CACCGGAAGTTGTCCATTCG	59.2	TACGCCGATCGCTTGTCTC	59.94
c106934.graph_c0	alcohol dehydrogenase	TCAGTTTCTGGCTCCCTTCG	59.68	GAGTCAACACCAGTTTGCCG	59.69
c106678.graph_c0	stilbene synthase	ACAGTCATGACCCAGTTCGC	60.32	TCGCCGTGGACAAACAAGTA	59.9
c91464.graph_c0	stilbene synthase (StSy)	TGCAGGCTGAACATGAGTCC	60.32	GGGACAAGCTTTGTTTGGGG	59.61
c108097.graph_c0	cyclin-D	GGTCGAAGGTTGGTGTTGGA	60.18	TGCTCATGCAGAGAACGACA	59.68
c112455.graph_c0	cell division	GAGCTCCGAGACGAACCATC	60.25	GGTGAGACGAGTCGAGCTTT	59.76
c104335.graph_c0	DNA (cytosine-5)- methyltransferase	GTCTTCGGTGTCTGTCGTGT	59.97	ACGAGATGGGCGGTTGATTT	60.04
